# Supplementary material for: Association between Oxidative Stress with Psychological and Biochemical Variables in a Sample of Healthy Mexican People: A Cross-Sectional Study
Source: Antioxidants (Basel). 2024 Jan 17;13(1):110. doi: 10.3390/antiox13010110 (PMC10812661; doi:10.3390/antiox13010110)
Supplement: Supplementary file 1 [file antioxidants-13-00110-s001.zip]

Archive with 1 entries (1 files):
- antioxidants-2778265-supplementary.pdf
